# Supplementary material for: A smartphone microscopic method for rapid screening of cloth facemask fabrics during pandemics
Source: PeerJ. 2020 Jul 30;8:e9647. doi: 10.7717/peerj.9647 (PMC7396138; doi:10.7717/peerj.9647)
Supplement: Supplemental Information 1 — M1-M12 indicate type I masks and M13-M16 type II masks [file peerj-08-9647-s001.xlsx]

## Sheet: Sheet1
			% cover factor			D= data					Pore size information
% cover factor in type I masks											Pore size in type I masks				D= data							mean	standard deviation
Masks	D1	D2	D3	D4	D5	mean	Standard deviation				Masks	D1	D2	D3	D4	D5	D6	D7	D8	D9	D10
M1	80	76	85	75	75	78.2	4.32435				M1	330	361	419	423	340	431	400	391	425	422	394.2	37.6026
M2	85	86	91	86	87	87	2.34521				M2	120	141	169	165	153	159	184	175	201	205	167.2	26.0461
M3	80	78	80	75	80	78.6	2.19089				M3	362	381	425	380	490	370	392	403	350	368	392.1	40.5557
M4	85	69	73	60	73	72	9				M4	385	423	396	323	344	340	325	490	300	375	370.1	56.6126
M5	86	88	89	86	90	87.8	1.78885				M5	150	180	200	160	155	190	160	160	180	200	173.5	18.8635
M6	93	94	95	96	92	94	1.58114				M6	75	95	75	71	83	70	75	75	70	83	77.2	7.78603
M7	83	80	82	80	86	82.2	2.48998				M7	203	220	230	180	212	230	225	167	180	200	204.7	22.7208
M8	87	88	86	85	88	86.8	1.30384				M8	190	180	170	185	210	219	253	220	178	167	197.2	27.4663
M9	83	81	83	87	83	83.4	2.19089				M9	227	250	244	243	224	256	269	300	300	270	258.3	26.6627
M10	66	70	60	68	67	66.2	3.76829				M10	405	450	457	503	470	419	522	428	430	493	457.7	38.8274
M11	90	90	88	86	94	89.6	2.96648				M11	130	121	142	151	164	123	117	140	144	150	138.2	15.1423
M12	94	97	98	95	95	95.8	1.64317				M12	80	75	100	77	70	73	85	87	85	72	80.4	9.09456
% cover factor in type II masks				L1=layer I	L2=layer II						Pore size type II masks
M13-L1	88	90	89	90	86	88.6	1.67332				M13-layer I	170	187	210	181	200	205	180	190	175	171	186.9	14.1614
M13-L2	75	78	77	79	73	76.4	2.40832				M13-layer II	340	352	300	335	360	337	355	310	319	355	336.3	20.6347
M14-L1	70	74	73	71	68	71.2	2.38747				M14- Layer I	250	220	245	265	245	237	223	260	245	255	244.5	14.6078
M14-L2	68	65	70	67	71	68.2	2.38747				M14-Layer II	354	369	400	377	380	405	385	365	345	367	374.7	18.8388
M15-L1	83	78	78	82	83	80.8	2.58844				M15-layer I	150	200	165	175	164	190	185	160	177	155	172.1	16.1276
M15-L2	45	35	50	40	40	42	5.70088				M15-layer II	700	730	733	700	740	690	740	735	744	717	722.9	19.7059
M16-L1	87	80	82	84	84	83.4	2.60768				M16-layer I	230	220	225	197	230	240	205	198	207	211	216.3	14.8178
M16-L2	80	80	84	86	70	80	6.16441				M16-layer II	160	258	155	240	225	170	189	144	200	179	179	38.2564
